# Supplementary material for: Evaluation of NEON Data to Model Spatio-Temporal Tick Dynamics in Florida
Source: Insects. 2019 Sep 27;10(10):321. doi: 10.3390/insects10100321 (PMC6836180; doi:10.3390/insects10100321)
Supplement: Supplementary file 1 [file insects-10-00321-s001.zip]

Archive with 7 entries (6 files):
- Tick_abundance_SupMat_tables_FINAL_rev.docx
- __MACOSX/
- __MACOSX/._Tick_abundance_SupMat_tables_FINAL_rev.docx
- Tick_abundance_SupMat_methods_FINAL_rev.docx
- __MACOSX/._Tick_abundance_SupMat_methods_FINAL_rev.docx
- Tick_abundance_SupMat_figures_FINAL.docx
- __MACOSX/._Tick_abundance_SupMat_figures_FINAL.docx
